# Supplementary material for: Endomembrane targeting of human OAS1 p46 augments antiviral activity
Source: eLife. 2021 Aug 3;10:e71047. doi: 10.7554/eLife.71047 (PMC8357416; doi:10.7554/eLife.71047)
Supplement: Figure 1—source data 1. [file elife-71047-fig1-data1.zip]

Archive with 35 entries (35 files):
- Figure 1 - Figure Supplement 2B IFNB A549 Actin.tif
- __MACOSX/._Figure 1 - Figure Supplement 2B IFNB A549 Actin.tif
- Figure 1 - Figure Supplement 2B IFNB A549 OAS1.tif
- __MACOSX/._Figure 1 - Figure Supplement 2B IFNB A549 OAS1.tif
- Figure 1 - Figure Supplement 2B IFNB PH5CH8 Actin.tif
- __MACOSX/._Figure 1 - Figure Supplement 2B IFNB PH5CH8 Actin.tif
- Figure 1 - Figure Supplement 2B IFNB PH5CH8 OAS1.tif
- __MACOSX/._Figure 1 - Figure Supplement 2B IFNB PH5CH8 OAS1.tif
- Figure 1 - Figure Supplement 2B SeV Actin.tif
- __MACOSX/._Figure 1 - Figure Supplement 2B SeV Actin.tif
- Figure 1 - Figure Supplement 2B SeV OAS1.tif
- __MACOSX/._Figure 1 - Figure Supplement 2B SeV OAS1.tif
- Figure 1 - Figure Supplement 2C Actin.tif
- __MACOSX/._Figure 1 - Figure Supplement 2C Actin.tif
- Figure 1 - Figure Supplement 2C OAS1.tif
- __MACOSX/._Figure 1 - Figure Supplement 2C OAS1.tif
- Figure 1 - Figure Supplement 2F Actin.tif
- __MACOSX/._Figure 1 - Figure Supplement 2F Actin.tif
- Figure 1 - Figure Supplement 2F OAS1.tif
- __MACOSX/._Figure 1 - Figure Supplement 2F OAS1.tif
- Figure 1 - Figure Supplement 2G Actin.tif
- __MACOSX/._Figure 1 - Figure Supplement 2G Actin.tif
- Figure 1 - Figure Supplement 2G OAS1.tif
- __MACOSX/._Figure 1 - Figure Supplement 2G OAS1.tif
- Figure 1B Actin.tif
- __MACOSX/._Figure 1B Actin.tif
- Figure 1B OAS1.tif
- __MACOSX/._Figure 1B OAS1.tif
- Figure 1C left Actin.tif
- Figure 1C left OAS1.tif
- Figure 1C right Actin.tif
- Figure 1C right OAS1.tif
- Figure 1D Actin.tif
- Figure 1D FLAG.tif
- Figure 1D Strep-HRP.tif
