# Supplementary material for: Endomembrane targeting of human OAS1 p46 augments antiviral activity
Source: eLife. 2021 Aug 3;10:e71047. doi: 10.7554/eLife.71047 (PMC8357416; doi:10.7554/eLife.71047)
Supplement: Figure 2—source data 1. [file elife-71047-fig2-data1.zip]

Archive with 8 entries (8 files):
- Figure 2A Actin.tif
- __MACOSX/._Figure 2A Actin.tif
- Figure 2A OAS1.tif
- __MACOSX/._Figure 2A OAS1.tif
- Figure 2D Actin.tif
- Figure 2D OAS1.tif
- Figure 2F Actin.tif
- Figure 2F OAS1.tif
