# Supplementary material for: Endomembrane targeting of human OAS1 p46 augments antiviral activity
Source: eLife. 2021 Aug 3;10:e71047. doi: 10.7554/eLife.71047 (PMC8357416; doi:10.7554/eLife.71047)
Supplement: Figure 3—source data 1. [file elife-71047-fig3-data1.zip]

Archive with 24 entries (24 files):
- Figure 3 - Figure Supplement 1A Actin.tif
- Figure 3 - Figure Supplement 1A OAS1.tif
- Figure 3 - Figure Supplement 1C Actin.tif
- __MACOSX/._Figure 3 - Figure Supplement 1C Actin.tif
- Figure 3 - Figure Supplement 1C RNaseL.tif
- __MACOSX/._Figure 3 - Figure Supplement 1C RNaseL.tif
- Figure 3 - Figure Supplement 1D Actin.tif
- __MACOSX/._Figure 3 - Figure Supplement 1D Actin.tif
- Figure 3 - Figure Supplement 1D OAS1.tif
- __MACOSX/._Figure 3 - Figure Supplement 1D OAS1.tif
- Figure 3 - Figure Supplement 1D RNaseL.tif
- __MACOSX/._Figure 3 - Figure Supplement 1D RNaseL.tif
- Figure 3A Actin.tif
- __MACOSX/._Figure 3A Actin.tif
- Figure 3A OAS1.tif
- __MACOSX/._Figure 3A OAS1.tif
- Figure 3D Actin.tif
- __MACOSX/._Figure 3D Actin.tif
- Figure 3D OAS1.tif
- __MACOSX/._Figure 3D OAS1.tif
- Figure 3D RNaseL.tif
- __MACOSX/._Figure 3D RNaseL.tif
- Figure 3G.jpg
- __MACOSX/._Figure 3G.jpg
