# Supplementary material for: Endomembrane targeting of human OAS1 p46 augments antiviral activity
Source: eLife. 2021 Aug 3;10:e71047. doi: 10.7554/eLife.71047 (PMC8357416; doi:10.7554/eLife.71047)
Supplement: Figure 4—source data 1. [file elife-71047-fig4-data1.zip]

Archive with 12 entries (12 files):
- Figure 4 - Figure Supplement 1A Actin.tif
- __MACOSX/._Figure 4 - Figure Supplement 1A Actin.tif
- Figure 4 - Figure Supplement 1A RNaseL.tif
- __MACOSX/._Figure 4 - Figure Supplement 1A RNaseL.tif
- Figure 4B Actin.tif
- Figure 4B FLAG.tif
- Figure 4C Actin.tif
- __MACOSX/._Figure 4C Actin.tif
- Figure 4C OAS1.tif
- __MACOSX/._Figure 4C OAS1.tif
- Figure 4G Actin.tif
- Figure 4G OAS1.tif
