# Supplementary material for: Endomembrane targeting of human OAS1 p46 augments antiviral activity
Source: eLife. 2021 Aug 3;10:e71047. doi: 10.7554/eLife.71047 (PMC8357416; doi:10.7554/eLife.71047)
Supplement: Figure 5—source data 1. [file elife-71047-fig5-data1.zip]

Archive with 12 entries (12 files):
- Figure 5 - Figure Supplement 1D.jpg
- __MACOSX/._Figure 5 - Figure Supplement 1D.jpg
- Figure 5 - Figure Supplement 1E Actin.tif
- Figure 5 - Figure Supplement 1E FLAG.tif
- Figure 5 - Figure Supplement 1J Actin.tif
- Figure 5 - Figure Supplement 1J FLAG.tif
- Figure 5A Actin.tif
- Figure 5A OAS1.tif
- Figure 5D Actin.tif
- Figure 5D OAS1.tif
- Figure 5G Actin.tif
- Figure 5G OAS1.tif
